# Supplementary material for: Top-down control of visual cortex by the frontal eye fields through oscillatory realignment
Source: Nat Commun. 2021 Mar 19;12:1757. doi: 10.1038/s41467-021-21979-7 (PMC7979788; doi:10.1038/s41467-021-21979-7)
Supplement: Supplementary file 4 — Source data [file 41467_2021_21979_MOESM4_ESM.xlsx]

## Sheet: Fig 3A-Window1
Figure 3A	Window 1
Detrended accuracy
intervals	0	0.0117647	0.0235294	0.0352941	0.0470588	0.0588235	0.0705882	0.0823529	0.0941176	0.105882	0.117647	0.129412	0.141176	0.152941	0.164706	0.176471	0.188235	0.2
S1	-0.835422	5.65875	-9.27564	4.36139	-10.573	-11.2217	2.41535	23.1952	8.26085	-20.9593	6.96349	13.4577	5.66613	-2.12541	-24.2027	10.8629	10.2143	-11.863
S2	-10.9023	2.56524	1.74701	22.3574	-14.1751	-0.707651	-1.52587	-2.3441	3.98054	10.3052	9.48695	-12.7598	-6.43521	-7.25343	-8.07165	12.5387	-9.70809	10.9023
S3	25.4804	16.8338	-6.09858	-21.8881	-9.1061	-10.6099	-4.97076	0.668338	-0.835422	4.80368	17.5856	-12.4896	-28.279	13.0744	-17.0008	17.2097	15.7059	-0.0835422
S4	-12.949	22.2345	-14.0105	-0.255541	13.4994	-15.6027	-23.2763	4.76436	4.23362	17.9886	17.4579	-18.7872	-5.03219	37.2942	1.04919	-13.7673	7.13057	-21.9716
S5	-25.7728	9.42552	1.76667	22.6792	15.0204	-6.92417	13.9884	-7.95616	-1.3293	-1.8453	-16.647	-10.0201	-3.39329	-11.0521	2.71758	2.20158	8.82844	8.31245
S6	-0.584795	-21.8512	6.8824	21.3303	0.0638852	-14.0597	7.53108	0.550396	7.85542	8.01759	1.03691	1.19908	-20.0673	-19.9052	23.1142	1.84776	-5.13293	2.1721
S7	-5.88972	15.3914	8.10114	-6.33201	-13.6223	14.8017	7.51143	-14.0646	7.21657	-7.21657	-14.5069	-0.368568	-29.0874	13.6223	6.33201	20.4703	6.03715	-8.39599
S8	7.18463	-14.5757	13.6641	6.18949	5.85778	-1.61679	-16.2342	-9.42307	4.53094	4.19922	-10.4182	3.5358	3.20409	-4.27048	16.8264	-19.2196	1.87724	8.68839
S9	8.77193	-20.5514	21.5539	-22.0551	20.0501	-9.27318	-2.88221	-10.7769	9.89975	16.2907	-13.0326	14.787	-0.250627	-22.4311	12.5313	-9.64912	11.0276	-4.01003
S10	-4.30242	10.116	-4.03705	10.3813	3.37117	-3.639	-10.6492	-10.5165	3.90191	-17.394	-2.97558	11.4428	11.5755	11.7082	-9.58769	11.9736	4.96339	-16.3325
S11	3.50877	9.95872	-5.0199	1.43005	-6.40572	14.3299	-14.9344	5.80127	-30.6059	-9.87026	18.0083	3.02963	-4.80613	8.78667	15.2366	14.5437	-21.8635	-1.12782

## Sheet: Fig 3B-Window1
Figure 3B	Window 1
R-squared value by cosine frequency
Frequencies	7	8	9	10	11	12	13	14	15	16	17	18	19	20	21	22	23	24	25
S1	0.051046	0.051046	0.0500113	0.0398245	0.028584	0.0213068	0.0341635	0.0868071	0.17636	0.296652	0.401699	0.462071	0.487968	0.487968	0.487909	0.440653	0.326318	0.201476	0.0135284
S2	0.0593787	0.042221	0.0998618	0.198696	0.284135	0.310216	0.244274	0.308334	0.25098	0.160304	0.0913547	0.0211641	0.0375819	0.0862957	0.11766	0.118963	0.118963	0.108575	0.0796967
S3	0.0487926	0.280561	0.406987	0.437464	0.437464	0.431817	0.32102	0.0324708	0.136217	0.201529	0.203758	0.203759	0.18223	0.12619	0.0765875	0.0534854	0.0419494	0.0357544	0.121178
S4	0.0967122	0.0933493	0.076916	0.0546702	0.0236601	0.086335	0.152631	0.186575	0.195843	0.196328	0.196328	0.192958	0.173541	0.148938	0.133679	0.121678	0.0984395	0.0244339	0.136337
S5	0.459064	0.45002	0.350989	0.17853	0.0950467	0.147671	0.151405	0.151405	0.133192	0.0757932	0.101361	0.102981	0.102982	0.0917989	0.0462662	0.0103254	0.0238126	0.0238127	0.0235267
S6	0.0649616	0.0637384	0.0511455	0.0351118	0.106706	0.218665	0.305407	0.32309	0.32309	0.319026	0.260729	0.146417	0.029176	0.285557	0.443099	0.467386	0.467386	0.439968	0.279945
S7	0.13361	0.13361	0.131646	0.177962	0.203319	0.204809	0.204809	0.18902	0.114955	0.0689681	0.16365	0.221884	0.224504	0.224504	0.200757	0.0623378	0.0963658	0.118806	0.120721
S8	0.0468949	0.0604625	0.086603	0.0982923	0.0982923	0.0977459	0.0769528	0.0462896	0.127043	0.233437	0.292881	0.293255	0.293255	0.250179	0.144844	0.0468996	0.0241761	0.0241761	0.0241728
S9	0.0168168	0.0206078	0.023142	0.0293157	0.0387679	0.0488586	0.0574827	0.0592587	0.0592587	0.0572747	0.0405862	0.018927	0.00633878	0.0322593	0.0367003	0.0395847	0.0470036	0.063596	0.0928949
S10	0.347819	0.350147	0.350147	0.316008	0.209745	0.0999492	0.0280711	0.00130446	0.00338446	0.00307286	0.0413758	0.0923344	0.161251	0.223039	0.263358	0.281066	0.281066	0.280562	0.232414
S11	0.174381	0.174381	0.172557	0.141558	0.0937557	0.0654388	0.0529726	0.0331966	0.0094378	0.148125	0.24364	0.308852	0.314502	0.314502	0.293902	0.20617	0.160159	0.134202	0.134202

## Sheet: Fig 3B polarplot-Widow1
Figure 3B	Window 1
	phase angle
S1	0.682113
S2	-0.540274
S3	-0.383702
S4	-0.77923
S5	-0.253477
S6	-0.94268
S7	-0.963459
S8	-1.45742
S9	1.35625
S10	0.428239
S11	-0.523013

## Sheet: Fig 3C-Window1
Figure 3C	Window 1
	AIC Scores for each model
	ERP	Cosine
S1	108.151	92.7515
S2	99.2218	92.1013
S3	118.48	107.989
S4	119.861	112.306
S5	108.176	101.079
S6	108.449	94.0578
S7	110.887	102.201
S8	101.729	91.6215
S9	117.179	109.791
S10	103.533	91.4343
S11	110.548	100.486

## Sheet: Fig 3A-Window2
Figure 3A	Window 2
Detrended accuracy
intervals	0.0705882	0.0823529	0.0941176	0.105882	0.117647	0.129412	0.141176	0.152941	0.164706	0.176471	0.188235	0.2	0.211765	0.223529	0.235294	0.247059	0.258824	0.270588
S1	-3.42523	17.8928	3.49649	-25.1855	3.27535	10.3076	3.0542	-4.19922	-25.7384	9.86535	9.75478	-11.7844	-4.75208	16.5659	16.4554	-5.08379	-12.3372	1.83793
S2	-3.67586	-4.03705	2.74461	9.52627	9.16507	-12.6247	-5.84304	-6.20424	-6.56543	14.5019	-7.28783	13.7795	6.27549	5.9143	-8.73262	-1.95096	-2.31215	-2.67335
S3	-5.3467	0.417711	-0.960735	4.80368	17.7109	-12.2389	-27.9031	13.5756	-16.3743	17.9616	16.5831	0.918964	13.8262	-8.98079	-10.3592	2.54804	-5.97327	-0.208855
S4	-26.9424	1.71753	1.80599	16.1802	16.2686	-19.3572	-4.98305	37.9626	2.33672	-11.8605	9.65649	-18.8265	-11.5952	9.92186	-11.4183	24.3845	-4.09848	-11.1529
S5	14.3693	-7.30257	-0.402968	-0.646223	-15.1752	-8.27559	-1.37599	-8.7621	5.28036	5.0371	11.9367	11.6934	25.7359	-3.07878	-24.7506	-3.56529	10.4772	-11.1947
S6	5.84795	-1.23593	5.9659	6.02487	-1.05902	-1.00005	-22.3696	-22.3107	20.6054	-0.764165	-7.84805	-0.646223	6.5556	13.7574	13.8164	6.73252	-21.7799	-0.292398
S7	9.23141	-12.2561	9.11347	-5.23122	-12.433	1.7937	-26.8367	15.9615	8.75964	22.9864	8.6417	-5.70298	8.52376	-12.9638	1.26296	-5.93887	-20.2836	15.3718
S8	-12.9073	-6.06664	7.91685	7.61462	-6.97332	7.01017	6.70795	-0.737137	20.3892	-15.6273	5.49904	12.3397	-9.39112	-16.8362	-9.99558	-3.15495	10.8285	3.38346
S9	-8.68839	-15.3226	6.61458	14.2661	-13.7967	15.2833	1.50622	-19.4137	16.8092	-4.11077	17.8264	4.04934	-2.58489	12.2094	-8.7105	-8.20188	6.59246	-14.3275
S10	-6.97577	-7.32223	6.61703	-15.158	-1.21873	12.7205	12.3741	12.0276	-9.74741	11.3347	3.8454	-17.9296	10.2953	9.94889	-4.68328	-26.4583	8.90953	1.42022
S11	-10.3175	9.99066	-26.8441	-6.53595	20.915	5.50887	-2.75444	10.4108	16.4332	15.3128	-21.5219	-1.21382	11.9514	-3.45472	-18.8609	-5.69561	7.46965	-0.793651

## Sheet: Fig 3B-Window2
Figure 3B	Window 2
R-squared value by cosine frequency
Frequencies	7	8	9	10	11	12	13	14	15	16	17	18	19	20	21	22	23	24	25
S1	0.0523601	0.0523597	0.0474386	0.0341991	0.0739227	0.0864035	0.0864033	0.0862692	0.0653006	0.10184	0.294185	0.552197	0.7353	0.745491	0.745491	0.678744	0.457519	0.0196445	0.0340012
S2	0.181067	0.275756	0.356028	0.366648	0.366648	0.347161	0.247116	0.139929	0.0715865	0.0453882	0.139389	0.148224	0.148224	0.148149	0.129876	0.0817092	0.00601368	0.00736996	0.0540248
S3	0.108582	0.163954	0.236536	0.270351	0.270351	0.270307	0.241679	0.195335	0.148922	0.0970429	0.0532866	0.0326265	0.0450029	0.0526681	0.0530653	0.0530652	0.0516709	0.0462622	0.0362719
S4	0.085345	0.0855185	0.0855185	0.0754826	0.0408896	0.139746	0.224461	0.233264	0.236474	0.228688	0.171681	0.0955924	0.193824	0.207579	0.207579	0.204502	0.160793	0.0929064	0.0449081
S5	0.362215	0.362215	0.354584	0.29357	0.195732	0.0959595	0.0854102	0.112723	0.1196	0.1196	0.119321	0.105197	0.152426	0.167735	0.167735	0.165573	0.131976	0.088567	0.27043
S6	0.244395	0.244395	0.233687	0.1771	0.087049	0.0635381	0.161438	0.252247	0.324686	0.370785	0.371952	0.371952	0.335601	0.227291	0.119994	0.048278	0.0731507	0.119294	0.161433
S7	0.284934	0.293129	0.293089	0.278294	0.214238	0.138238	0.0726684	0.0376259	0.0663309	0.0990077	0.113356	0.113356	0.112992	0.0880931	0.0385533	0.0139239	0.0122438	0.0123714	0.0277202
S8	0.218389	0.201321	0.13518	0.0775215	0.139655	0.150869	0.150869	0.133565	0.0927835	0.0295347	0.274507	0.321046	0.321046	0.320633	0.260356	0.144988	0.0062941	0.0316531	0.0749398
S9	0.0614799	0.0481539	0.0924505	0.10959	0.10959	0.109506	0.0657391	0.0683011	0.0661387	0.0623417	0.0440435	0.0199204	0.00820549	0.0129988	0.0349824	0.0945826	0.178648	0.215969	0.215969
S10	0.131531	0.117373	0.0234771	0.0453987	0.085184	0.115379	0.118435	0.118435	0.115177	0.103936	0.0715858	0.0514329	0.0215404	0.238152	0.381846	0.461629	0.468687	0.468687	0.44578
S11	0.18194	0.179185	0.141296	0.0815045	0.0341125	0.013465	0.029556	0.0295562	0.0262679	0.011159	0.100298	0.225985	0.368756	0.491488	0.542646	0.542646	0.542345	0.46335	0.296056

## Sheet: Fig 3B polarplot-Window2
Figure 3B	Window 2
	phase angle
S1	-0.90782
S2	-0.314669
S3	-1.25832
S4	-0.199598
S5	-1.04813
S6	2.61325
S7	-0.195385
S8	0.984891
S9	0.433107
S10	-0.217303
S11	-1.97353

## Sheet: Fig 3C-Window2
Figure 3C	Window 2
	AIC Scores for each model
	ERP	Cosine
S1	110.837	81.6301
S2	94.7248	86.2618
S3	110.626	102.73
S4	118.62	110.662
S5	104.878	100.519
S6	106.17	95.7052
S7	112.107	105.607
S8	102.124	92.0854
S9	110.693	100.563
S10	106.913	91.7255
S11	111.679	93.7236

## Sheet: Fig 4A
Figure 4A
FEF-V5
detrended % perceived phosphenes
intervals	0.03	0.045	0.06	0.075	0.09	0.105	0.12	0.135	0.15	0.165	0.18	0.195	0.21	0.225
S1	-8.71429	7.84615	-5.59341	-14.033	2.52747	24.0879	-9.35165	7.20879	18.7692	-4.67033	-18.1099	8.45055	-9.98901	1.57143
S2	-8	10.044	-6.91209	-13.8681	9.17582	17.2198	0.263736	-1.69231	-3.64835	9.3956	-12.5604	0.483516	3.52747	-3.42857
S3	0.857143	4.62637	8.3956	-2.83516	-9.06593	-5.2967	3.47253	-7.75824	-3.98901	-0.21978	8.54945	7.31868	-3.91209	-0.142857
S4	5.14286	3.03297	0.923077	-1.18681	-3.2967	-5.40659	7.48352	-9.62637	-1.73626	-13.8462	-0.956044	21.9341	-0.175824	-2.28571
S5	-10.5714	0.56044	-3.30769	7.82418	-6.04396	5.08791	6.21978	-7.64835	8.48352	9.61538	-4.25275	21.8791	-6.98901	-20.8571
S6	0.857143	1.98901	-1.87912	-0.747253	-14.6154	6.51648	7.64835	3.78022	-0.0879121	-8.95604	12.1758	-1.69231	-0.56044	-4.42857

## Sheet: Fig4B
Figure 4B
Cz-V5
detrended % perceived phosphenes
intervals	0.03	0.045	0.06	0.075	0.09	0.105	0.12	0.135	0.15	0.165	0.18	0.195	0.21	0.225
S1	19.1429	2.02198	-25.0989	-2.21978	10.6593	-1.46154	6.41758	4.2967	-27.8242	-4.94505	2.93407	0.813187	18.6923	-3.42857
S2	-8.14286	-8.97802	20.1868	-10.6484	-1.48352	2.68132	-3.15385	6.01099	0.175824	24.3407	-1.49451	-12.3297	6.83516	-14
S3	0.142857	7.42857	9.71429	-8	-5.71429	-13.4286	8.85714	11.1429	-6.57143	-9.28571	-12	10.2857	-2.42857	9.85714
S4	-11	-10.0769	15.8462	-8.23077	12.6923	-6.38462	19.5385	-4.53846	1.38462	2.30769	-1.76923	-5.84615	0.0769231	-4
S5	-20.4286	1.34066	8.10989	-0.120879	1.64835	3.41758	-9.81319	16.956	3.72527	20.4945	-2.73626	4.03297	-14.1978	-12.4286
S6	-5.42857	5.79121	7.01099	8.23077	-0.549451	-29.3297	-3.10989	18.1099	4.32967	-4.45055	1.76923	-12.011	9.20879	0.428571

[truncated: 13 more sheets: Fig 4C, Fig 5A, Fig 5B, Fig 5C, Fig6A, Fig6B, Fig 6C, S1, S2, S3A, S3B, S3C, S3D]
